# Supplementary material for: SMARCA4 Depletion Induces Cisplatin Resistance by Activating YAP1-Mediated Epithelial-to-Mesenchymal Transition in Triple-Negative Breast Cancer
Source: Cancers (Basel). 2021 Oct 30;13(21):5474. doi: 10.3390/cancers13215474 (PMC8582548; doi:10.3390/cancers13215474)
Supplement: Supplementary file 1 [file cancers-13-05474-s001.zip]

Archive with 6 entries (4 files):
- cancers-1372444-supplementary/
- cancers-1372444-supplementary/supplementary_file/
- cancers-1372444-supplementary/supplementary_file/cancers-1372444 supplementary material figures.pdf
- cancers-1372444-supplementary/supplementary_file/Supplementary_TableS1.xlsx
- cancers-1372444-supplementary/supplementary_file/Supplementary_TableS2.pdf
- cancers-1372444-supplementary/supplementary_file/Supplementary_TableS3.xlsx
