# Supplementary material for: SMARCA4 Depletion Induces Cisplatin Resistance by Activating YAP1-Mediated Epithelial-to-Mesenchymal Transition in Triple-Negative Breast Cancer
Source: Cancers (Basel). 2021 Oct 30;13(21):5474. doi: 10.3390/cancers13215474 (PMC8582548; doi:10.3390/cancers13215474)
Supplement: Supplementary file 1 [file cancers-13-05474-s001.zip › cancers-1372444-supplementary/supplementary_file/Supplementary_TableS1.xlsx]

## Sheet: Sheet1
Table S1. Clinical information of TNBC patients
Sample	Type	Metastasis	Enroll	Relapse.date	Age	Death	death.date	Cisplatin.response	TMB(Mb)	SMARCA4 status
RM16t001	FF	Meta	2016-08-30	2015-11-13	41	1	2018-03-28	NR	7.62529	WT
RM16t010	FF	Meta	2017-04-18	2015-09-22	40	1	2017-12-08	NR	6.4005	WT
RM16t011	FF	Meta	2017-04-24	2016-04-30	51	1	2017-07-14	R	3.31878	WT
RM16t014	FF	Meta	2017-05-16	2017-05-16	29	0		NR	3.14099	SMARCA4-mut;
RM16t015	FF	Meta	2017-07-18	2017-07-11	49	0		R	2.44958	WT
RM16t018	FF	Meta	2017-08-08	2017-08-08	44	0		NR	1.46184	WT
RM16t025	FF	Meta	2018-07-05	2017-07-05	49	0		NR	4.42504	WT
RM18t030	FF	Meta	2018-10-05	2018-05-10	58	0		R	9.28468	WT
RM18t053	FF	Meta	2018-11-20	2018-11-20	47	0		NR	2.82491	WT
RM16r006	FFPE	Meta	2016-10-13	2014-01-09	46	1	2017-09-11	NR	24.9501	SMARCA4-mut;
RM16r007	FFPE	Primary	2016-10-17	2015-08-21	36	1	2018-05-24	NR	21.8881	WT
RM16r008	FFPE	Meta	2016-10-20	2010-04-21	61	0		R	5.72885	WT
RM16r009	FFPE	Meta	2016-10-20	2015-07-28	50	1	2018-04-20	R	2.72614	WT
RM16r010	FFPE	Meta	2016-10-27	2009-05-26	48	0		R	1.4816	WT
RM16r013	FFPE	Meta	2016-11-16	2015-01-14	61	1	2017-07-11	R	0.770431	WT
RM16r014	FFPE	Primary	2016-11-28	2015-08-13	42	0		R	8.77106	WT
RM16r016	FFPE	Meta	2016-11-28	2015-01-26	33	1	2018-03-30	R	1.6989	WT
RM16r019	FFPE	Primary	2017-01-06	2014-01-27	42	1	2017-04-30	R	1.46184	WT
RM16r020	FFPE	Primary	2017-01-11	2016-04-11	53	0		R	1.85694	WT
RM16r021	FFPE	Primary	2017-01-31	2017-01-24	69	1	2018-08-11	R	1.50135	WT
RM16r022	FFPE	Meta	2017-02-14	2015-04-07	67	0		R	2.01497	WT
RM16r023	FFPE	Primary	2017-02-14	2018-01-10	47	1	2018-11-15	NR	1.58037	WT
RM16r026	FFPE	Primary	2017-03-21	2017-01-11	68	1	2017-08-12	NR	1.65939	WT
RM16r027	FFPE	Meta	2017-04-12	2014-07-04	49	0		R	2.52859	WT
RM16r030	FFPE	Primary	2017-05-02	2017-04-27	59	1	2018-01-04	NR	0.592639	SMARCA4-mut;
RM16r031	FFPE	Meta	2017-06-21	2017-05-17	36	1	2018-08-02	NR	1.22479	WT
RM16r032	FFPE	Meta	2017-05-12	2016-06-14	43	0		R	3.63485	WT
RM16r037	FFPE	Meta	2017-12-13	2017-04-04	47	1	2018-03-03	NR	1.32356	WT
RM16r039	FFPE	Meta	2017-12-14	2009-10-16	41	1	2018-10-02	R	3.97068	WT
RM16r041	FFPE	Meta	2018-01-08	2015-07-15	39	1	2018-03-30	R	5.21522	WT
RM16r043	FFPE	Meta	2018-06-05	2018-05-17	51	0		R	1.12601	WT
RM16r044	FFPE	Meta	2018-06-07	2018-05-15	62	0		R	2.05448	WT
RM16r045	FFPE	Meta	2018-06-08	2017-07-10	38	1	2019-04-03	R	1.32356	WT
RM16r047	FFPE	Meta	2018-07-31	2017-02-21	43	0		R	0.434602	WT
RM18r052	FFPE	Meta	2018-11-08	2018-01-03	40	0		R	1.24454	WT
RM19r055	FFPE	Primary	2019-01-24	2019-01-24	50	0		NR	1.71865	WT
RM19r056	FFPE	Primary	2019-01-29	2017-05-31	60	1	2019-06-05	R	1.81743	WT
