# Supplementary material for: SMARCA4 Depletion Induces Cisplatin Resistance by Activating YAP1-Mediated Epithelial-to-Mesenchymal Transition in Triple-Negative Breast Cancer
Source: Cancers (Basel). 2021 Oct 30;13(21):5474. doi: 10.3390/cancers13215474 (PMC8582548; doi:10.3390/cancers13215474)
Supplement: Supplementary file 1 [file cancers-13-05474-s001.zip › cancers-1372444-supplementary/supplementary_file/Supplementary_TableS3.xlsx]

## Sheet: Sheet1
Table S3. GSEA result using DEG of two cell lines.
Pathway	-log(FDR)	Cell line	DEG	Genes
Extracellular matrix organization(R)	2.87	MDA-MB-468	KO-up	COL13A1,ITGB2,TNC,ICAM1,TGFB1,COL4A1,COL5A2
Interleukin-4 and Interleukin-13 signaling(R)	2.75		KO-up	CDKN1A,ITGB2,ICAM1,PIM1,TGFB1
Human T-cell leukemia virus 1 infection(K)	2.59		KO-up	CDKN1A,ITGB2,ETS1,ICAM1,AKT3,TGFB1
Beta1 integrin cell surface interactions(N)	2.59		KO-up	TNC,PLAU,COL4A1,COL5A2
AP-1 transcription factor network(N)	2.59		KO-up	ETS1,PLAU,TGFB1,JUND
Beta2 integrin cell surface interactions(N)	2.47		KO-up	ITGB2,ICAM1,PLAU
C-MYB transcription factor network(N)	2.47		KO-up	CDKN1A,ETS1,PIM1,BIRC3
Osteoclast differentiation(K)	2.01		KO-up	AKT3,TGFB1,JUND,PPARG
FoxO signaling pathway(K)	1.98		KO-up	CDKN1A,IRS1,AKT3,TGFB1
Platinum drug resistance(K)	1.76		KO-up	CDKN1A,AKT3,BIRC3
JAK-STAT signaling pathway(K)	1.76		KO-up	CDKN1A,SOCS2,AKT3,PIM1
PI3K-Akt signaling pathway(K)	1.6		KO-up	CDKN1A,IRS1,TNC,AKT3,COL4A1
mTOR signaling pathway(K)	1.37		KO-up	IRS1,AKT3,FZD2
Hippo signaling pathway(K)	1.35		KO-up	ITGB2,TGFB1,FZD2
HIF-1-alpha transcription factor network(N)	1.31		KO-up	ITGB2,ETS1
FOXA1 transcription factor network(N)	1.57		KO-dw	FOXA1,NFIA
C-MYB transcription factor network(N)	1.43		KO-dw	MYB,HIPK2
ESR-mediated signaling(R)	1.43		KO-dw	FOXA1,MYB
Post-translational protein phosphorylation(R)	3.12	MDA-MB-231	KO-up	CSF1,IGFBP3,VWA1,FAM20C,C3,BMP4,MGAT4A
Regulation of Insulin-like Growth Factor (IGF) transport(R)	3.09		KO-up	CSF1,IGFBP3,VWA1,FAM20C,C3,BMP4,MGAT4A
Extracellular matrix organization(R)	1.95		KO-up	ITGB4,CTSV,CDH1,HSPG2,MMP15,COL6A2,COL4A5,BMP4
Receptor-type tyrosine-protein phosphatases(R)	1.85		KO-up	PTPRF,PPFIA4,PPFIBP2
Hippo signaling pathway(K)	1.84		KO-up	CDH1,LLGL2,PARD6B,TCF7L1,BMP8B,BMP4
Cell junction organization(R)	1.64		KO-up	ITGB4,CDH1,PARD6B,JUP
ECM-receptor interaction(K)	1.38		KO-up	ITGB4,HSPG2,COL6A2,COL4A5
Axon guidance(K)	3.81		KO-dw	SEMA7A,SEMA3A,CXCR4,ROBO1,FYN,SLIT2
PPAR signaling pathway(K)	1.98		KO-dw	MMP1,ACSL4,PPARG
Extracellular matrix organization(R)	1.64		KO-dw	MMP1,SDC2,ITGB2,COL8A1
Natural killer cell mediated cytotoxicity(K)	1.58		KO-dw	CSF2,ITGB2,FYN
BMP receptor signaling(N)	1.5		KO-dw	FST,RGMB
Integrin signalling pathway(P)	1.46		KO-dw	ITGB2,COL8A1,FYN
HIF-1-alpha transcription factor network(N)	1.33		KO-dw	ITGB2,CXCR4
Fc epsilon RI signaling pathway(K)	1.33		KO-dw	CSF2,FYN
